# Supplementary material for: Mitigating Diarrhoea-Related Inflammation in Frail Older Adults with Postbiotic-Enhanced Oral Rehydration Solution: Insights from a Randomised, Double-Blind, Placebo-Controlled Study
Source: Geriatrics (Basel). 2025 Mar 1;10(2):34. doi: 10.3390/geriatrics10020034 (PMC11932196; doi:10.3390/geriatrics10020034)
Supplement: Supplementary file 1 [file geriatrics-10-00034-s001.zip]

Archive with 1 entries (1 files):
- geriatrics-3409420-supplementary.pdf
